# Supplementary material for: Locally biosynthesized gibberellins in Populus stems are involved in the regulation of wood development
Source: For Res (Fayettev). 2025 Feb 27;5:e005. doi: 10.48130/forres-0025-0005 (PMC11922183; doi:10.48130/forres-0025-0005)
Supplement: Supplementary file 1 — Supplementary data to this article can be found online. [file forres-0025-0005-Supplementary.zip]

Archive with 9 entries (9 files):
- 10.48130_forres-0025-0005-Suppl-FigureS1.pdf
- 10.48130_forres-0025-0005-Suppl-FigureS2.pdf
- 10.48130_forres-0025-0005-Suppl-FigureS3.pdf
- 10.48130_forres-0025-0005-Suppl-FigureS4.pdf
- 10.48130_forres-0025-0005-Suppl-FigureS5.pdf
- 10.48130_forres-0025-0005-Suppl-FigureS6.pdf
- 10.48130_forres-0025-0005-Suppl-FigureS7.pdf
- 10.48130_forres-0025-0005-Suppl-FigureS8.pdf
- 10.48130_forres-0025-0005-Suppl-TableS1.pdf
